# Supplementary material for: Characterization of Seven Shiga Toxin Phages Induced from Human-Derived Shiga Toxin-Producing Escherichia coli
Source: Microorganisms. 2025 Mar 28;13(4):783. doi: 10.3390/microorganisms13040783 (PMC12029490; doi:10.3390/microorganisms13040783)
Supplement: Supplementary file 1 [file microorganisms-13-00783-s001.zip]

Archive with 1 entries (1 files):
- microorganisms-3422893-supplementary.pdf
